# Supplementary material for: Estimating meaningful thresholds for multi-item questionnaires using item response theory
Source: Qual Life Res. 2023 Feb 13;32(6):1819–30. doi: 10.1007/s11136-023-03355-8 (PMC10172229; doi:10.1007/s11136-023-03355-8)
Supplement: Supplementary file 2 — Supplementary file2 (TXT 9 KB) [file 11136_2023_3355_MOESM2_ESM.txt]

sex	HAD02	HAD04	HAD06	HAD08	HAD10	HAD12	HAD14	age	dpgrps	dpmiplus	dpmoplus	dpseplus
2	1	1	0	1	1	1	1	34	0	0	0	0
2	1	1	1	1	0	2	3	41	0	0	0	0
2	1	1	2	2	0	1	2	31	0	0	0	0
1	1	1	2	2	2	2	2	26	0	0	0	0
1	0	0	0	0	0	0	0	23	0	0	0	0
2	0	0	1	1	2	0	1	35	0	0	0	0
2	2	3	3	2	2	2	1	46	0	0	0	0
2	1	1	1	2	0	1	1	40	0	0	0	0
1	0	0	1	1	0	1	0	50	0	0	0	0
1	0	0	0	1	0	0	3	60	0	0	0	0
2	3	2	1	1	0	3	3	31	0	0	0	0
1	1	0	2	2	0	1	2	40	0	0	0	0
2	1	1	1	1	0	1	0	26	0	0	0	0
2	1	1	1	1	0	2	1	32	0	0	0	0
1	2	2	1	2	1	2	1	38	0	0	0	0
1	0	0	0	1	0	0	1	55	0	0	0	0
2	0	1	1	1	0	1	2	53	0	0	0	0
1	1	1	2	2	0	2	1	50	0	0	0	0
2	1	1	1	2	0	1	1	31	0	0	0	0
2	1	1	1	1	2	1	0	50	0	0	0	0
2	1	0	1	1	0	1	1	23	0	0	0	0
2	0	0	0	1	0	0	0	45	0	0	0	0
1	1	1	1	1	0	2	3	52	0	0	0	0
2	2	2	2	3	2	3	2	25	0	0	0	0
2	3	3	3	2	1	3	2	48	0	0	0	0
2	1	1	3	2	0	0	0	47	0	0	0	0
1	2	2	0	0	2	2	3	29	0	0	0	0
2	1	1	1	2	0	1	0	32	0	0	0	0
2	1	1	1	2	0	2	2	48	0	0	0	0
1	1	1	0	2	0	1	2	52	0	0	0	0
1	3	2	2	2	1	2	3	28	0	0	0	0
1	0	0	0	0	0	0	0	48	0	0	0	0
1	1	1	0	2	1	2	1	33	0	0	0	0
2	0	1	0	2	0	0	0	40	0	0	0	0
2	2	2	2	2	1	2	1	35	0	0	0	0
2	2	1	1	3	0	2	1	45	0	0	0	0
1	1	2	2	2	1	2	3	39	0	0	0	0
2	2	1	1	2	2	2	2	30	0	0	0	0
2	1	1	2	1	2	1	1	26	0	0	0	0
1	1	1	2	2	0	2	3	45	0	0	0	0
2	1	1	2	2	0	1	1	35	0	0	0	0
1	1	1	1	3	0	2	1	33	0	0	0	0
1	1	2	1	2	2	2	1	37	0	0	0	0
2	1	2	2	1	2	2	1	41	0	0	0	0
2	1	1	1	1	2	1	1	58	0	0	0	0
2	1	1	1	1	2	1	1	48	0	0	0	0
1	1	1	1	1	1	0	0	42	0	0	0	0
1	0	0	0	2	0	1	0	42	0	0	0	0
1	1	1	0	0	0	0	0	43	0	0	0	0
2	1	1	2	3	0	1	0	24	0	0	0	0
2	1	2	1	0	0	1	0	57	0	0	0	0
2	0	0	0	2	0	1	2	48	0	0	0	0
1	1	2	1	2	1	2	1	45	0	0	0	0
2	3	2	3	3	1	3	1	39	0	0	0	0
1	3	2	2	2	2	1	1	37	0	0	0	0
2	1	1	1	1	0	1	1	38	0	0	0	0
2	1	2	1	2	3	1	3	47	0	0	0	0
1	2	2	2	2	1	2	1	46	0	0	0	0
2	1	2	1	2	2	2	1	41	0	0	0	0
1	1	1	2	1	0	1	1	44	0	0	0	0
2	1	1	1	2	0	1	1	35	0	0	0	0
1	2	3	2	2	2	2	2	48	0	0	0	0
2	0	0	0	1	0	1	3	31	0	0	0	0
1	1	1	2	2	2	2	2	42	0	0	0	0
2	1	1	1	2	1	2	0	52	0	0	0	0
2	1	2	2	2	2	2	2	27	0	0	0	0
1	1	1	1	1	0	1	1	43	0	0	0	0
1	1	1	1	1	0	1	1	41	0	0	0	0
2	1	1	1	2	0	1	2	24	0	0	0	0
2	1	1	1	3	0	0	0	39	0	0	0	0
1	1	1	1	2	2	1	2	41	0	0	0	0
2	0	0	2	1	0	0	0	33	0	0	0	0
1	1	1	2	2	0	1	0	54	0	0	0	0
2	1	1	2	2	0	1	1	35	0	0	0	0
1	2	1	1	1	2	1	1	27	0	0	0	0
2	0	0	0	1	0	2	1	51	0	0	0	0
1	2	1	2	1	0	2	1	29	0	0	0	0
2	0	1	1	2	0	1	0	21	0	0	0	0
2	0	0	0	1	0	0	0	49	0	0	0	0
1	1	2	2	2	1	2	3	56	0	0	0	0
1	1	2	1	2	1	2	2	40	0	0	0	0
2	1	1	1	1	3	1	1	41	0	0	0	0
1	3	2	3	2	2	3	2	51	0	0	0	0
2	3	1	3	3	1	1	1	46	0	0	0	0
2	2	1	3	3	2	2	1	26	0	0	0	0
2	1	1	1	2	0	1	1	24	0	0	0	0
2	1	2	3	2	2	0	3	35	0	0	0	0
2	1	1	2	2	1	1	0	41	0	0	0	0
2	3	3	2	3	2	3	1	42	0	0	0	0
1	0	2	1	2	1	1	1	35	0	0	0	0
1	1	1	1	2	0	1	0	53	0	0	0	0
2	2	2	2	2	0	2	3	40	0	0	0	0
2	1	2	3	3	2	3	2	52	0	0	0	0
2	1	1	1	3	0	2	1	54	0	0	0	0
1	1	2	3	2	2	2	1	51	0	0	0	0
2	0	0	0	1	0	1	0	56	0	0	0	0
1	0	0	0	2	0	0	0	41	0	0	0	0
2	1	0	0	2	0	2	3	37	0	0	0	0
1	1	1	2	1	2	0	0	35	0	0	0	0
1	0	0	0	1	0	0	0	43	0	0	0	0
1	1	2	1	2	1	1	1	38	0	0	0	0
2	0	1	1	2	1	2	0	30	0	0	0	0
1	0	0	0	1	0	0	0	57	0	0	0	0
1	1	1	1	1	0	1	2	28	0	0	0	0
2	1	0	1	2	0	1	0	37	0	0	0	0
1	1	2	1	2	0	2	0	31	0	0	0	0
2	0	0	0	3	0	0	0	21	0	0	0	0
1	2	2	1	2	1	1	2	37	0	0	0	0
2	1	2	2	2	3	2	1	46	0	0	0	0
2	0	0	1	2	0	0	1	43	0	0	0	0
2	2	1	2	3	0	2	1	35	0	0	0	0
2	0	1	1	2	0	1	0	31	0	0	0	0
2	0	0	0	1	0	1	0	39	0	0	0	0
2	1	1	1	3	2	2	0	32	0	0	0	0
2	1	1	2	2	1	2	1	39	0	0	0	0
2	2	2	3	2	2	3	2	36	0	0	0	0
1	0	1	2	2	0	2	0	26	0	0	0	0
2	1	1	3	1	2	1	2	56	0	0	0	0
2	1	2	1	2	0	2	1	50	0	0	0	0
2	1	0	1	2	0	1	0	58	0	0	0	0
2	1	1	2	2	2	2	0	38	0	0	0	0
2	1	2	3	2	2	2	1	40	0	0	0	0
2	1	1	2	2	0	2	1	48	0	0	0	0
1	1	1	1	1	2	2	2	47	0	0	0	0
1	2	1	3	2	2	3	2	38	0	0	0	0
2	2	3	3	3	3	3	0	23	0	0	0	0
2	2	2	2	2	2	2	3	45	0	0	0	0
1	0	1	1	1	0	1	1	32	0	0	0	0
2	3	2	3	3	3	2	2	30	0	0	0	0
1	3	2	2	2	0	1	1	39	0	0	0	0
2	2	2	1	2	2	2	2	36	0	0	0	0
2	1	2	1	2	1	3	3	26	0	0	0	0
2	3	3	3	3	2	2	1	46	0	0	0	0
2	2	1	1	3	2	1	1	24	0	0	0	0
2	2	2	2	2	1	1	3	44	0	0	0	0
2	1	1	2	2	0	2	1	NA	0	0	0	0
2	1	0	1	1	0	1	1	46	0	0	0	0
1	3	2	2	2	2	2	2	43	0	0	0	0
1	1	1	0	2	0	1	1	27	0	0	0	0
1	1	2	1	1	0	2	1	44	0	0	0	0
1	1	0	0	2	0	1	2	49	0	0	0	0
2	2	1	1	2	0	1	3	29	0	0	0	0
2	0	1	1	2	0	0	0	37	0	0	0	0
2	2	1	2	2	0	1	1	33	0	0	0	0
2	3	1	2	3	3	3	1	20	0	0	0	0
1	1	1	1	1	0	1	1	32	0	0	0	0
1	1	1	2	2	2	1	0	38	0	0	0	0
1	1	1	2	1	1	2	2	45	0	0	0	0
1	1	1	2	2	0	1	1	40	0	0	0	0
2	1	1	1	2	2	2	1	33	1	1	0	0
1	1	1	1	2	3	2	1	49	1	1	0	0
2	2	1	1	2	2	3	3	35	1	1	0	0
2	3	2	3	2	2	2	3	37	1	1	0	0
2	2	1	2	3	2	2	3	23	1	1	0	0
1	2	2	2	2	2	2	1	39	1	1	0	0
2	1	0	1	2	1	3	2	39	1	1	0	0
1	3	2	3	3	2	1	1	30	1	1	0	0
2	1	2	1	2	0	1	0	35	1	1	0	0
1	1	2	2	1	0	2	1	55	1	1	0	0
1	1	2	2	2	1	3	2	29	1	1	0	0
1	1	1	1	1	0	1	1	43	1	1	0	0
1	2	2	3	3	1	3	3	37	1	1	0	0
2	3	2	3	3	0	3	3	43	1	1	0	0
2	3	2	3	3	1	2	1	34	1	1	0	0
1	2	2	1	1	2	2	1	43	1	1	0	0
2	1	3	1	2	0	2	1	45	1	1	0	0
2	2	2	1	2	3	2	1	37	1	1	0	0
2	1	2	2	3	2	3	3	52	1	1	0	0
2	1	1	2	2	2	1	0	49	1	1	0	0
2	1	1	2	3	1	1	1	43	1	1	0	0
2	1	1	3	1	2	2	1	44	1	1	0	0
2	1	1	1	2	2	1	3	30	1	1	0	0
1	1	2	1	2	1	2	2	38	1	1	0	0
2	1	2	2	2	1	2	3	46	1	1	0	0
1	1	1	1	2	3	1	1	49	1	1	0	0
2	0	0	2	3	3	1	1	27	1	1	0	0
1	2	2	3	2	1	1	1	28	1	1	0	0
2	1	2	2	2	2	2	1	42	1	1	0	0
2	1	1	1	2	2	1	2	24	1	1	0	0
2	1	1	1	1	1	1	2	28	1	1	0	0
2	2	1	1	2	1	3	1	23	1	1	0	0
1	1	0	1	1	0	0	3	25	1	1	0	0
2	2	2	2	2	1	2	2	52	1	1	0	0
2	1	1	1	1	0	2	0	55	1	1	0	0
1	1	2	2	2	0	3	1	49	1	1	0	0
2	3	1	3	3	1	2	2	43	1	1	0	0
1	1	1	2	2	2	2	2	43	1	1	0	0
2	1	1	1	2	0	2	1	38	1	1	0	0
1	1	1	1	2	0	1	1	48	1	1	0	0
2	3	2	2	2	2	2	1	33	1	1	0	0
2	2	1	3	2	0	2	1	34	1	1	0	0
1	3	2	2	3	2	2	2	44	1	1	0	0
2	3	3	3	3	2	2	1	48	1	1	0	0
2	2	2	1	2	2	2	1	43	1	1	0	0
1	3	3	2	2	3	2	1	24	1	1	0	0
1	2	1	3	2	2	2	2	45	1	1	0	0
2	3	2	3	3	2	2	1	37	1	1	0	0
1	3	2	3	3	3	2	3	46	1	1	0	0
1	2	2	2	2	2	2	1	33	1	1	0	0
2	3	2	3	2	0	2	2	44	1	1	0	0
1	1	2	1	2	0	2	2	53	1	1	0	0
1	1	1	2	2	2	3	3	53	1	1	0	0
2	1	1	2	0	1	1	1	44	1	1	0	0
1	1	1	2	2	2	3	2	51	1	1	0	0
1	1	0	2	1	0	0	1	39	1	1	0	0
2	2	1	2	2	2	1	2	46	1	1	0	0
2	1	1	2	3	0	2	1	32	1	1	0	0
1	2	2	3	3	0	2	3	48	1	1	0	0
2	1	2	2	2	1	2	2	46	1	1	0	0
1	2	1	2	2	0	2	3	50	1	1	0	0
1	3	3	3	3	3	2	3	52	1	1	0	0
2	2	2	3	3	2	2	1	27	1	1	0	0
1	1	1	2	1	1	2	3	30	1	1	0	0
2	1	1	1	2	1	2	1	39	1	1	0	0
2	1	1	1	1	0	1	2	48	1	1	0	0
2	3	2	1	3	0	2	1	51	1	1	0	0
2	1	2	1	3	2	2	1	38	1	1	0	0
1	2	1	1	2	2	0	2	47	2	1	1	0
1	2	2	3	3	0	3	3	40	2	1	1	0
2	3	2	3	3	3	2	3	50	2	1	1	0
1	1	2	1	1	2	2	1	38	2	1	1	0
2	1	1	3	3	1	2	1	52	2	1	1	0
2	2	2	3	3	3	3	2	43	2	1	1	0
2	1	1	1	2	1	1	0	19	2	1	1	0
2	1	2	1	1	0	1	1	30	2	1	1	0
2	2	1	2	2	1	2	1	51	2	1	1	0
1	3	2	2	2	2	2	2	33	2	1	1	0
1	1	1	1	2	1	2	2	49	2	1	1	0
2	1	1	2	3	2	2	2	26	2	1	1	0
1	1	2	1	2	2	2	2	36	2	1	1	0
2	1	1	2	2	2	2	1	25	2	1	1	0
1	1	1	1	2	0	1	1	40	2	1	1	0
1	3	2	3	2	1	2	2	55	2	1	1	0
1	2	2	3	3	1	3	3	48	2	1	1	0
2	1	1	1	2	2	2	1	55	2	1	1	0
2	3	3	1	2	1	2	1	46	2	1	1	0
2	2	1	1	2	2	2	1	41	2	1	1	0
2	2	2	3	2	1	3	2	43	2	1	1	0
2	2	1	3	3	3	3	3	36	2	1	1	0
1	2	2	3	2	2	2	2	30	2	1	1	0
2	3	3	3	3	2	3	3	33	2	1	1	0
2	1	1	1	2	2	2	1	36	2	1	1	0
2	2	2	1	2	1	2	1	22	2	1	1	0
1	1	1	2	2	2	2	1	48	2	1	1	0
2	2	2	1	2	2	2	3	46	2	1	1	0
1	0	1	2	2	0	2	1	40	2	1	1	0
2	2	1	1	2	1	2	2	39	2	1	1	0
2	1	2	2	2	1	1	2	46	2	1	1	0
2	2	1	2	2	2	1	1	20	2	1	1	0
2	3	2	3	3	3	3	3	37	2	1	1	0
2	1	1	1	1	2	2	2	25	2	1	1	0
1	3	1	2	2	1	1	1	31	2	1	1	0
2	1	2	2	3	0	2	1	42	2	1	1	0
2	3	1	3	3	3	2	2	51	3	1	1	1
2	1	1	1	2	1	1	1	30	3	1	1	1
1	0	0	0	3	2	3	3	51	3	1	1	1
1	3	2	3	2	0	2	3	43	3	1	1	1
1	1	2	2	2	2	2	2	41	3	1	1	1
2	1	2	2	3	0	2	2	44	3	1	1	1
2	3	2	3	3	2	2	2	48	3	1	1	1
1	2	2	3	3	2	2	3	53	3	1	1	1
2	2	2	3	2	1	2	2	46	3	1	1	1
2	1	1	2	2	1	1	1	46	3	1	1	1
1	1	1	2	2	2	2	3	46	3	1	1	1
2	3	3	3	3	2	3	3	28	3	1	1	1
2	3	1	2	2	1	2	3	35	3	1	1	1
2	3	2	3	3	2	3	1	39	3	1	1	1
2	1	1	2	3	2	2	3	26	3	1	1	1
1	3	2	1	3	1	2	1	39	3	1	1	1
1	2	1	3	3	1	2	1	36	3	1	1	1
1	1	1	2	3	2	3	2	33	3	1	1	1
2	1	1	1	3	1	2	3	32	3	1	1	1
2	3	3	3	3	3	3	1	23	3	1	1	1
1	3	2	2	2	2	2	2	56	3	1	1	1
2	3	3	3	3	3	3	1	32	3	1	1	1
2	1	1	2	3	2	2	3	37	3	1	1	1
2	1	2	2	2	2	3	3	56	3	1	1	1
2	3	3	3	3	2	3	3	30	3	1	1	1
1	2	1	2	3	0	2	1	46	3	1	1	1
1	1	1	2	2	0	1	1	26	3	1	1	1
2	2	2	2	3	2	3	1	45	3	1	1	1
2	3	1	3	3	3	3	1	47	3	1	1	1
2	1	1	1	3	2	3	1	38	3	1	1	1
1	2	1	1	2	2	2	2	34	3	1	1	1
2	3	2	3	2	3	3	1	36	3	1	1	1
2	1	2	3	2	2	2	2	42	3	1	1	1
1	2	1	1	2	0	1	1	44	3	1	1	1
2	3	1	2	3	2	2	3	42	3	1	1	1
1	3	2	3	3	1	3	2	32	3	1	1	1
2	1	1	1	2	2	1	1	35	3	1	1	1
2	2	2	1	1	2	2	1	28	3	1	1	1
1	3	2	3	3	0	3	2	35	3	1	1	1
2	2	2	1	3	1	2	3	48	3	1	1	1
2	2	1	2	2	2	3	3	33	3	1	1	1
1	3	1	2	3	2	2	3	26	3	1	1	1
